# Supplementary material for: m7G regulator-mediated molecular subtypes and tumor microenvironment in kidney renal clear cell carcinoma
Source: Front Pharmacol. 2022 Sep 6;13:900006. doi: 10.3389/fphar.2022.900006 (PMC9486008; doi:10.3389/fphar.2022.900006)
Supplement: Supplementary file 1 [file Table3.xlsx]

## Sheet: m7GHub database
m7G_ID	m7G_Site_Strand	m7G_Source	Supported_Sample	Gene_Symbol	Reference_Sequence
m7G_ID_14618	+	m7G-meRIP-seq;prediction	GSE112276	CD44	GCCCCTGCCCCGCGCCCAGGGATCCTCCAGCTCCTTTCGCC
m7G_ID_3740	+	m7G-meRIP-seq;prediction	GSE112276	CD44	TTCGCTCGCTCCCTCCCTCCGTCTTAGGTCACTGTTTTCAA
m7G_ID_3741	+	m7G-meRIP-seq;prediction	GSE112276	CD44	CTTGGGTGTGTCCTTCGCTCGCTCCCTCCCTCCGTCTTAGG
m7G_ID_39132	+	m7G-meRIP-seq;prediction	GSE112276	CD44	TCCTCGTCCCGTCCTCCGCCGGCCCCTGCCCCGCGCCCAGG
m7G_ID_15637	+	m7G-meRIP-seq;prediction	GSE112276	CD44	TGTTTCATCGTCTTCTTGCTGTTAGGAGGTCTATGAAGCAG
m7G_ID_16681	+	m7G-meRIP-seq;prediction	GSE112276	CD44	TCCCTCCGTCTTAGGTCACTGTTTTCAACCTCGAATAAAAA
m7G_ID_17343	+	m7G-meRIP-seq;prediction	GSE112276	CD44	CCCCAGCCTCTGCCAGGTTCGGTCCGCCATCCTCGTCCCGT
m7G_ID_17805	+	m7G-meRIP-seq;prediction	GSE112276	CD44	TTCAGGTTATAGCATAAGAAGAGCACTGTTTCATCGTCTTC
m7G_ID_18784	+	m7G-meRIP-seq;prediction	GSE112276	CD44	TTCGCTCGCTCCCTCCCTCCGTCTTAGGTCACTGTTTTCAA
m7G_ID_23136	+	m7G-meRIP-seq;prediction	GSE112276	CD44	CCATCCTCGTCCCGTCCTCCGCCGGCCCCTGCCCCGCGCCC
m7G_ID_27377	+	m7G-meRIP-seq;prediction	GSE112276	CD44	CTTGGGTGTGTCCTTCGCTCGCTCCCTCCCTCCGTCTTAGG
m7G_ID_27639	+	m7G-meRIP-seq;prediction	GSE112276	CD44	GCCTCTGCCAGGTTCGGTCCGCCATCCTCGTCCCGTCCTCC
m7G_ID_39952	+	m7G-meRIP-seq;prediction	GSE112276	CD44	GGCAGCCTCATTGCCCAGCGGACCCCAGCCTCTGCCAGGTT
m7G_ID_24527	+	m7G-meRIP-seq;prediction	GSE112276	CD276	GCCCCTGGGGGTCAGCTTCTGTCCCTCTGCCTTCTCACCTC
m7G_ID_31696	+	m7G-meRIP-seq;prediction	GSE112276	CD276	CACTGGTTCTCCAGGGGTCTGTGATGGGGCCCCTGGGGGTC
m7G_ID_27308	+	m7G-meRIP-seq;prediction	GSE112276	CD276	TCAAACAGAGCTGTGAGGAGGAGAATGCAGGTGAGTGTGTG
m7G_ID_31725	+	m7G-meRIP-seq;prediction	GSE112276	CD276	AAACAGAGCTGTGAGGAGGAGAATGCAGGTGAGTGTGTGTG
m7G_ID_39656	+	m7G-meRIP-seq;prediction	GSE112276	CD276	CTGGTGGCCCTGGCTTTCGTGTGCTGGAGAAAGATCAAACA
m7G_ID_7608	+	m7G-seq	GSE112276	CD44	AGGCCGCTGACCTCTGCAAGGCTTTCAATAGCACCTTGCCC
m7G_ID_7609	+	m7G-seq	GSE112276	CD44	TATCTTGGAAAGAAACAACCGTTGGAAACATAACCATTACA
m7G_ID_7851	+	m7G-seq	GSE112276	TNFSF9	CGAGGTCGGAATAACGTCCAGCCTGGGTGCAGCCCACCTGG
m7G_ID_7852	+	m7G-seq	GSE112276	TNFSF9	GGGGGGTCTTCGACATTGCCGAGGCTGGTCTTGAACTCCTG
m7G_ID_233216	+		TCGA-STAD	CD200	TCCATAGTGCAAGTGGTGACCCAGGATGAAAGAGAGCAGCT
m7G_ID_137140	+		.	CD200	CTCCATATCAAAGACCCTAAGAATCAGGTGGGGAAGGAGGT
m7G_ID_146767	+		TCGA-GBM	CD200	CTCCATATCAAAGACCCTAAGAATCAGGTGGGGAAGGAGGT
m7G_ID_149494	+		TCGA-LUSC	CD200	CTCCATATCAAAGACCCTAAGAATCAGGTGGGGAAGGAGGT
m7G_ID_150521	+		TCGA-OV	CD200	CTCCATATCAAAGACCCTAAGAATCAGGTGGGGAAGGAGGT
m7G_ID_152112	+		TCGA-SKCM	CD200	ACTGTACTGGAAACGTCACCGGAATCAGGACCGAGGTGAGT
m7G_ID_191873	+		TCGA-CESC	CD200	CCAGAAAACATGGTCACCTTCAGCGAGAACCATGGGGTGGT
m7G_ID_192670	+		TCGA-CESC	CD200	ATAGTACAGTGACTCTGTCTCACCCAAATGGGACCACGTCT
m7G_ID_284434	-		TCGA-CESC	CD27	GCCATTGCGACAGGCACACTCAGCATTGGCAGTGATGGTGC
m7G_ID_188327	+		TCGA-BLCA	CD274	CTAGCCCCATACAACAAAATCAACCAAAGAATTTTGGTTGT
m7G_ID_162261	+		.	CD28	ATCGTCAGGACAAAGATGCTCAGGCTGCTCTTGGCTCTCAA
m7G_ID_229117	+		TCGA-SKCM	CD40	TTTAGGTCCATCCAGAACCACCCACTGCATGCAGAGAAAAA
m7G_ID_102386	+		TCGA-STAD	CD40	TCTGGGGCTGCTTGCTGACCGCTGTGAGTTGTTTTTGCCCC
m7G_ID_296616	-		TCGA-KIRP	CD40	GATGCGACTCTCTTTGCCATCCTCCTGGGTGACCGGTTGGC
m7G_ID_213944	+		TCGA-LUAD	CD40LG	TTTTTGCTGTGTATCTTCATAGAAGGTTGGACAAGGTAAGA
m7G_ID_198191	+		TCGA-COAD	CD40LG	GTGAGGCCAGCAGTAAAACAACATCTGGTAAGTCACACAGC
m7G_ID_250274	+		TCGA-UCEC	CD40LG	TACTGAACTGTGAGGAGATTAAAAGCCAGTTTGAAGGCTTT
m7G_ID_294761	-		TCGA-HNSC	CD40LG	AGCTCTGAGTAAGATTCTCTCGAATCTACCGGGGGACTTTA
m7G_ID_236187	+		TCGA-UCEC	CD86	CTTGGTTCTGAATGAGGTATACTTAGGCAAAGAGAAATTTG
m7G_ID_78386	+		TCGA-LUAD	CD86	GAAATGGAAGAAGAAGAAGCGGCCTCGCAACTCTTATAAAT
m7G_ID_250880	+		TCGA-LAML	CD86	CAAAGCCTGAGTGAGCTAGTAGTATTTTGGCAGGACCAGGA
m7G_ID_302771	-		TCGA-LUAD	CD86	CAGGGTCCAACTGTCCGAATCAAAACTTGTGCGGCCCATAT
m7G_ID_311449	-		TCGA-OV	CD86	TATTTCAGGTTGACTGAAGTTAGCTGAAAGCAGAAGAGAGA
m7G_ID_184593	+		TCGA-BLCA	CTLA4	GACTTCCTCCTCTGGATCCTTGCAGCAGTTAGTTCGGGGTT
m7G_ID_231725	+		TCGA-STAD	CTLA4	GGCCATGGACACGGGACTCTACATCTGCAAGGTGGAGCTCA
m7G_ID_126900	+		.	ICOS	GAAGAGCACATATGTGTCAGGGCACAATTCCCTCTCATAAA
m7G_ID_218752	+		TCGA-LUSC	ICOS	TGAACACAGCCAAAAAATCTAGACTCACAGGTATGACTCCA
m7G_ID_329032	-		TCGA-UCEC	LGALS9	AGTCTGAAAGTTCACAGCAAACCTAGGCCCAGGGAAAGCAA
m7G_ID_145298	+		TCGA-COAD	LGALS9	CCCACCCAGGCCCAGGGGGCGCAGACAAAAAGTGAGTTCAA
m7G_ID_149254	+		TCGA-LUAD	LGALS9	AGGCAGAACGGAAGCTGGGGGCCCGAGGAGAGGAAGACACA
m7G_ID_267999	-		.	LGALS9	CACGTACCCTCCATCTTCAAACCGAGGGTTGAAGTGGAAGG
m7G_ID_242960	+		TCGA-UCEC	PDCD1LG2	TGCAAAAGGTGGAAAATGATACATCCCCACACCGTGAAAGA
m7G_ID_127043	+		.	TIGIT	CCTGACGACTTTGTGCTGGGGTTGGGGTAACTGAACCGCTT
m7G_ID_127044	+		.	TIGIT	CCTGACGACTTTGTGCTGGGGTTGGGGTAACTGAACCGCTT
m7G_ID_127045	+		.	TIGIT	CCTGACGACTTTGTGCTGGGGTTGGGGTAACTGAACCGCTT
m7G_ID_127046	+		.	TIGIT	CCTGACGACTTTGTGCTGGGGTTGGGGTAACTGAACCGCTT
m7G_ID_113883	+		TCGA-UCEC	TIGIT	GTAACTGCAGCTTCTTCACAGAGACTGGTTAGCAACCAGAG
m7G_ID_146947	+		TCGA-GBM	TNFSF9	TCATGGAATACGCCTCTGACGCTTCACTGGACCCCGAAGCC
m7G_ID_144218	+		TCGA-CESC	TNFSF9	AGGGCATGTTTGCGCAGCTGGTGGCCCAAAATGGTAAGTAT
m7G_ID_269365	-		.	TNFSF9	GAAAGAAGACATAGTAGACTCCAGCCTTGGCCACCACCAGC
m7G_ID_290532	-		TCGA-ESCA	TNFSF9	GCGGGTGGCAGGTCCACGGTCAAAGCCAGGGCGGCGGCCCC
