# Supplementary material for: m7G regulator-mediated molecular subtypes and tumor microenvironment in kidney renal clear cell carcinoma
Source: Front Pharmacol. 2022 Sep 6;13:900006. doi: 10.3389/fphar.2022.900006 (PMC9486008; doi:10.3389/fphar.2022.900006)
Supplement: Supplementary file 8 [file Table4.xlsx]

## Sheet: Supplementary Table S4
id	HR	HR.95L	HR.95H	pvalue
CREB1	0.670631	0.558696	0.804994	1.80186e-05
IFIT5	0.649254	0.534155	0.789153	1.43562e-05
NCOA4	0.619026	0.532029	0.720247	5.40565e-10
SWAP70	0.643515	0.553408	0.748294	1.02014e-08
IFIH1	0.740601	0.627899	0.873532	0.000363483
CTNNB1	0.614082	0.525812	0.717172	7.33935e-10
TGFBR2	0.695059	0.618558	0.781022	9.70344e-10
RGL1	0.743894	0.662505	0.835282	5.60248e-07
ETS1	0.745665	0.665722	0.835208	3.93295e-07
SETX	0.710362	0.594142	0.849318	0.000175647
G3BP2	0.669026	0.569149	0.786431	1.10273e-06
UTRN	0.777469	0.680691	0.888007	0.000206305
SOCS6	0.622131	0.524044	0.738577	5.90758e-08
SYT11	0.788766	0.693199	0.897507	0.000317044
STAG1	0.775109	0.664933	0.903542	0.00112735
ARHGAP29	0.857369	0.743594	0.988554	0.0341376
MGAT4A	0.698417	0.592096	0.823829	2.04518e-05
LAP3	0.804576	0.684607	0.945568	0.00830708
WDFY3	0.660192	0.55816	0.780876	1.25024e-06
ITGAV	0.737318	0.64179	0.847064	1.67422e-05
DENND4C	0.678049	0.583939	0.787327	3.46293e-07
JAG1	0.697885	0.615247	0.791623	2.22025e-08
KLF10	0.778828	0.691426	0.877279	3.85859e-05
PHACTR2	0.658574	0.560074	0.774396	4.34726e-07
AMOTL1	0.691144	0.599304	0.797058	3.81359e-07
CRIM1	0.709148	0.624336	0.805482	1.23358e-07
USP34	0.839893	0.713359	0.98887	0.0362327
PIK3CA	0.684909	0.571626	0.820642	4.08226e-05
EFNB2	0.715081	0.642455	0.795918	8.4002e-10
MFHAS1	0.750527	0.649731	0.866959	9.61193e-05
THBS1	0.847217	0.757923	0.947033	0.00352665
EPAS1	0.727388	0.652953	0.810309	7.5247e-09
RAPGEF2	0.644624	0.553492	0.750761	1.64005e-08
HERC1	0.639239	0.533173	0.766405	1.33837e-06
GJA1	0.814954	0.735383	0.903135	9.4784e-05
TACC1	0.641153	0.557421	0.737462	4.81279e-10
ITGA2	0.75258	0.661355	0.856389	1.62183e-05
KDR	0.746511	0.688032	0.809961	2.15654e-12
F2R	0.854013	0.763809	0.95487	0.0055922
PTPN13	0.723416	0.627177	0.834421	8.77904e-06
SLC12A2	0.691405	0.593388	0.805614	2.23292e-06
BCL2	0.648651	0.576713	0.729563	5.30491e-13
EPHA4	0.711537	0.629391	0.804406	5.40822e-08
TCF4	0.73165	0.645277	0.829583	1.08839e-06
PTPRG	0.658611	0.570063	0.760914	1.43668e-08
EMP1	0.778384	0.695877	0.870673	1.17351e-05
DLC1	0.727486	0.63822	0.829238	1.9039e-06
ITGA6	0.641781	0.567233	0.726126	1.92408e-12
FLT1	0.773406	0.709236	0.843383	6.08806e-09
PTPRB	0.664446	0.603885	0.73108	5.1256e-17
CDH13	0.73194	0.66331	0.80767	5.22535e-10
SPRY2	0.712724	0.615742	0.824981	5.67756e-06
CD34	0.710924	0.638057	0.792113	6.25228e-10
ERG	0.707915	0.624878	0.801987	5.75222e-08
FGD5	0.723502	0.647491	0.808437	1.09786e-08
CCND1	0.790975	0.712194	0.878471	1.18391e-05
CDH5	0.719481	0.642148	0.806127	1.38988e-08
ITGA9	0.781209	0.68336	0.893068	0.000298799
GRB10	0.65103	0.566217	0.748547	1.67197e-09
COL4A1	0.804614	0.71636	0.903741	0.000245014
VWF	0.745946	0.68248	0.815314	1.04341e-10
LMO2	0.636548	0.553438	0.732138	2.48811e-10
VCAM1	0.900714	0.833198	0.973699	0.0085281
PBX1	0.702215	0.620781	0.794332	1.89658e-08
CD36	0.829699	0.757558	0.90871	5.75512e-05
NCOA7	0.679953	0.592456	0.780371	4.05353e-08
NEBL	0.719589	0.645582	0.802081	2.80038e-09
NR2F1	0.846048	0.777829	0.920251	9.71775e-05
GHR	0.737483	0.661255	0.822499	4.49209e-08
PDK4	0.799158	0.743629	0.858832	1.04926e-09
NPNT	0.729229	0.658918	0.807043	1.03355e-09
EGR1	0.893304	0.827401	0.964456	0.00390766
TMEM125	0.781704	0.722456	0.845811	9.12172e-10
FOSB	0.883672	0.831534	0.939078	6.72545e-05
SLC6A19	0.827902	0.780008	0.878737	5.2424e-10
