# Supplementary material for: m7G regulator-mediated molecular subtypes and tumor microenvironment in kidney renal clear cell carcinoma
Source: Front Pharmacol. 2022 Sep 6;13:900006. doi: 10.3389/fphar.2022.900006 (PMC9486008; doi:10.3389/fphar.2022.900006)
Supplement: Supplementary file 9 [file Table1.xlsx]

## Sheet: Supplementary Table S1
Genes	Source
DCP2	GOMF_M7G_5_PPPN_DIPHOSPHATASE_ACTIVITY
NUDT10	GOMF_M7G_5_PPPN_DIPHOSPHATASE_ACTIVITY
NUDT11	GOMF_M7G_5_PPPN_DIPHOSPHATASE_ACTIVITY
NUDT16	GOMF_M7G_5_PPPN_DIPHOSPHATASE_ACTIVITY
NUDT3	GOMF_M7G_5_PPPN_DIPHOSPHATASE_ACTIVITY
NUDT4	GOMF_M7G_5_PPPN_DIPHOSPHATASE_ACTIVITY
NUDT4B	GOMF_M7G_5_PPPN_DIPHOSPHATASE_ACTIVITY
AGO2	GOMF_RNA_7_METHYLGUANOSINE_CAP_BINDING
CYFIP1	GOMF_RNA_7_METHYLGUANOSINE_CAP_BINDING
DCPS	GOMF_RNA_7_METHYLGUANOSINE_CAP_BINDING
EIF4E	GOMF_RNA_7_METHYLGUANOSINE_CAP_BINDING
EIF4E1B	GOMF_RNA_7_METHYLGUANOSINE_CAP_BINDING
EIF4E2	GOMF_RNA_7_METHYLGUANOSINE_CAP_BINDING
EIF4E3	GOMF_RNA_7_METHYLGUANOSINE_CAP_BINDING
GEMIN5	GOMF_RNA_7_METHYLGUANOSINE_CAP_BINDING
LARP1	GOMF_RNA_7_METHYLGUANOSINE_CAP_BINDING
NCBP1	GOMF_RNA_7_METHYLGUANOSINE_CAP_BINDING
NCBP2	GOMF_RNA_7_METHYLGUANOSINE_CAP_BINDING
NCBP3	GOMF_RNA_7_METHYLGUANOSINE_CAP_BINDING
EIF3D	GOMF_RNA_CAP_BINDING
EIF4A1	GOMF_RNA_CAP_BINDING
EIF4G3	GOMF_RNA_CAP_BINDING
IFIT5	GOMF_RNA_CAP_BINDING
LSM1	GOMF_RNA_CAP_BINDING
NCBP2L	GOMF_RNA_CAP_BINDING
SNUPN	GOMF_RNA_CAP_BINDING
METTL1	7-Methylguanosine Modifications in Transfer RNA (tRNA). doi:10.3390/ijms19124080
NSUN2	7-Methylguanosine Modifications in Transfer RNA (tRNA). doi:10.3390/ijms19124080
WDR4	7-Methylguanosine Modifications in Transfer RNA (tRNA). doi:10.3390/ijms19124080
